# Supplementary material for: Identification of a Novel Polymorphism in X-Linked Sterol-4-Alpha-Carboxylate 3-Dehydrogenase (Nsdhl) Associated with Reduced High-Density Lipoprotein Cholesterol Levels in I/LnJ Mice
Source: G3 (Bethesda). 2013 Oct 1;3(10):1819–25. doi: 10.1534/g3.113.007567 (PMC3789806; doi:10.1534/g3.113.007567)
Supplement: Supporting Information [file supp_g3.113.007567_TableS1.xls]

## Sheet: F2Chol_Log2_with_Cox_cM.csv
Table S1: Data and genotypes for F2 animals.
id	sex	cage	Bleed Wt	Chol	HDL	NonHDL	Tri	rs13475700	rs13475703	rs3711079	rs13475847	rs13475907	rs3726669	rs3678634	rs6185344	rs13476229	rs6157620	rs6240512	rs3681655	rs13476467	rs3718711	rs3680028	rs13476691	rs4223511	rs6360457	rs13476963	rs13477041	rs6324747	rs6198234	rs13477272	rs3670168	rs13477518	rs3695715	CEL-4_30653207	rs13477681	rs13477785	rs13477866	rs3709486	UT_4_132.137715	rs6279100	rs6402980	rs13478133	rs3700706	rs3660964	rs3667334	rs13478451	gnf05.120.129	rs3656197	rs6172481
								1	1	1	1	1	1	1	1	1	1	2	2	2	2	2	2	2	2	3	3	3	3	3	3	3	4	4	4	4	4	4	4	4	5	5	5	5	5	5	5	5	6
								1.648	1.86	7.913	23.96	33.815	47.764	52.739	63.244	76.728	86.597	8.218	18.871	26.974	31.659	47.581	56.346	64.146	70.417	2.15	14.268	19.2349	32.419	40.74	56.89	81.7784	2.079	12.998	24.49	37.323	45.6507	51.535	66.255	88.605	2.883	9.968	17.33	27.9799	43.004	53.238	64.6234	80.281	1.806
DB_1	1	1	45.7	7.14975	6.97728	4	8.50779	H	H	H	H	H	H	H	H	H	H	B	B	H	H	A	A	A	A	B	B	B	H	H	H	A	A	A	A	H	H	H	A	A	H	H	H	H	H	H	H	H	A
DB_2	1	1	37.2	6.72792	6.32193	4.70044	7.64386	B	B	B	H	A	A	A	H	H	H	H	H	H	H	A	A	A	A	H	H	H	H	B	B	B	H	H	B	B	B	B	B	B	H	H	H	H	H	H	H	H	A
DB_3	1	1	38	7.25739	7.12928	3.70044	6.14975	H	H	H	H	H	H	H	H	B	B	B	B	B	B	B	B	B	B	A	A	A	A	A	A	A	A	H	H	H	H	H	H	A	B	H	H	A	A	A	H	B	B
DB_4	1	1	40.2	7.94837	7.58496	5.78136	6.85798	H	H	H	H	H	H	H	H	H	H	B	B	B	H	B	H	H	H	A	A	A	A	A	A	H	H	H	H	B	B	B	H	H	A	A	A	A	H	H	H	B	B
DB_6	1	1	30.5	7.29462	6.85798	5.35755	6.70044	B	B	B	H	H	H	H	H	H	H	H	H	H	H	B	B	B	B	H	H	H	H	H	B	H	H	H	H	H	H	H	H	H	H	H	H	H	H	H	H	H	H
DB_7	1	1	38.7	6.88264	6.52356	4.70044	6.78136	H	H	H	A	A	A	A	H	H	H	B	B	H	H	H	H	H	H	B	B	B	B	H	H	H	B	H	H	H	H	H	B	B	H	H	H	H	H	H	H	H	A
DB_8	1	1	40.1	6.64386	5.9542	5.24793	6.08746	H	H	H	H	H	H	B	B	B	B	H	A	A	A	A	H	H	A	B	H	H	H	H	H	B	B	A	A	A	H	H	H	H	B	B	B	B	H	H	H	H	H
DB_9	0	2	33.7	7.35755	6.55459	6.12928	7.29462	H	H	A	H	H	A	A	A	H	B	H	H	B	H	H	H	A	A	B	H	H	H	H	B	B	B	B	B	H	H	H	H	H	B	B	B	A	A	A	A	A	H
DB_14	0	3	34.4	7.32193	6.78136	5.64386	6.82018	B	B	H	H	H	A	A	H	H	H	H	A	A	A	A	A	A	A	H	H	H	H	H	H	H	A	H	H	H	H	H	A	A	B	B	B	B	H	H	H	H	B
DB_15	0	2	37.5	7.65105	6.67243	6.62936	7.2384	A	A	A	A	A	A	A	H	H	H	A	A	A	A	A	A	A	A	H	H	A	A	A	A	H	H	A	A	A	A	A	A	A	H	H	H	A	A	A	A	H	A
DB_17	0	2	34.6	7.90689	6.97728	6.83289	6.91886	A	A	A	A	A	A	A	A	A	A	H	B	B	B	B	B	B	B	A	H	H	H	H	H	A	H	A	H	H	H	H	H	A	H	H	H	H	H	H	A	A	H
DB_20	0	2	36.4	7.46761	7.22882	4.75489	6.39232	B	B	B	H	H	H	H	H	A	A	A	A	H	H	H	H	B	B	B	B	B	B	B	B	B	B	H	A	A	A	A	A	A	B	B	B	B	B	B	B	B	H
DB_21	0	2	36	7.97728	7.45943	6.24793	7.85798	H	H	H	H	H	H	H	H	H	H	H	H	H	H	B	B	B	B	H	B	B	B	B	B	B	B	B	B	B	H	H	A	A	A	A	A	A	A	A	H	H	A
DB_26	0	3	36.7	8.13955	7.49185	6.67243	6.79442	H	H	H	H	H	H	H	H	A	A	B	H	H	H	H	H	H	H	H	H	H	H	H	H	B	B	B	B	H	-	B	B	B	H	H	H	H	H	B	B	B	A
DB_27	0	3	32.5	7.79442	7.16993	6.2854	6.40939	B	B	B	B	H	A	A	A	A	H	H	H	H	B	B	B	B	B	A	H	H	H	H	H	A	A	A	A	H	H	H	H	H	A	A	A	H	H	H	H	A	A
DB_30	1	4	37.4	6.9542	5.64386	6.20945	6.61471	A	A	A	A	A	H	H	H	B	B	A	A	A	A	A	H	H	H	A	A	H	H	H	H	H	H	H	H	H	A	A	A	H	H	H	H	H	H	H	B	B	H
DB_31	1	4	37.1	6.89482	6.20945	5.49185	7.03342	H	H	H	H	H	H	H	H	B	B	A	A	A	A	H	B	B	B	H	H	H	H	A	A	A	H	B	H	H	H	H	B	H	H	H	H	B	B	B	B	H	H
DB_32	1	4	37.9	6.52356	6.04439	4.70044	6.97728	B	B	B	B	H	H	H	H	A	H	A	A	A	A	A	A	A	A	A	H	H	B	B	B	H	B	B	B	B	B	H	H	H	H	H	H	H	H	H	H	H	H
DB_36	1	4	42.4	6.76818	6	5.49185	7.35755	A	A	A	A	A	A	A	B	B	B	H	H	H	H	H	H	H	H	A	A	H	B	B	B	H	A	B	B	B	B	B	H	H	H	B	B	B	H	H	A	A	B
DB_37	1	4	35.2	7.17991	6.70044	5.35755	6.83289	H	H	A	A	A	A	H	H	H	H	H	H	B	B	H	H	H	H	A	A	A	H	H	H	A	A	H	H	H	H	H	H	H	B	B	B	B	H	A	A	A	H
DB_38	1	5	33.1	7.30378	7	4.90689	6.80735	H	H	H	H	H	H	H	H	A	H	B	B	B	B	B	B	H	H	B	B	B	B	B	H	A	H	H	H	H	H	H	H	H	A	A	A	H	H	H	H	B	H
DB_39	1	5	36.2	7.44294	7.12928	5.08746	6.79442	B	B	B	B	B	H	H	H	A	A	A	H	H	H	H	B	B	B	H	H	H	H	B	B	A	A	A	A	A	H	B	B	B	H	H	H	H	H	A	B	B	H
DB_40	1	5	38.1	7.30378	7.06609	4.58496	7.59991	H	H	A	A	H	H	H	H	H	A	A	H	H	H	H	H	H	B	B	B	B	B	H	A	A	H	H	H	H	B	H	H	A	B	H	H	A	A	A	A	A	H
DB_42	1	5	41.8	7.30378	6.75489	5.64386	6.97728	H	H	H	H	H	H	H	H	H	H	H	A	A	A	A	A	A	A	B	H	H	B	B	B	H	H	H	A	A	A	A	A	B	B	B	H	H	H	H	H	H	B
DB_43	1	5	37.8	6.96578	6.20945	5.67243	7.11894	A	A	A	A	H	H	H	H	H	H	H	A	A	A	A	A	A	A	B	B	B	H	H	A	A	H	A	A	H	H	H	B	B	B	B	B	B	B	B	B	B	B
DB_45	1	5	28.6	7.8009	7.70044	3.90689	6.82018	H	H	H	H	H	H	H	B	H	H	H	H	H	H	B	B	B	B	H	H	H	H	H	H	A	H	H	H	H	B	B	B	A	A	H	H	H	H	H	H	H	H
DB_46	1	6	33	6.90689	6.52356	4.80735	6.90689	H	H	H	H	H	A	H	H	H	H	H	H	H	H	H	H	H	H	H	A	H	H	H	H	H	H	H	A	A	A	A	A	A	H	H	H	B	B	B	H	A	B
DB_47	1	6	33	6.75489	6.20945	5.08746	7.33985	H	H	H	H	A	H	H	A	A	A	B	B	H	H	H	H	H	H	B	H	H	H	H	H	H	H	H	H	A	-	H	B	H	H	H	H	A	A	A	A	H	B
DB_48	1	6	31.5	6.93074	6	5.85798	6.24793	B	B	B	H	B	B	B	B	B	H	H	A	A	A	A	A	H	H	B	B	B	B	B	B	B	H	H	H	H	B	B	B	H	B	B	B	H	A	A	A	H	H
DB_49	1	6	34.7	6.39232	5.80735	4.80735	7.02237	H	H	H	H	B	B	B	B	H	H	A	A	A	A	H	H	H	H	B	B	B	A	A	A	H	H	H	H	H	H	H	A	A	B	B	B	B	B	B	B	B	A
DB_51	1	6	31.3	7.02237	6.24793	5.75489	6.08746	H	H	H	H	H	A	A	A	A	A	A	H	A	A	H	H	H	H	H	H	H	H	B	H	A	A	A	A	H	H	B	B	B	H	H	A	H	H	H	H	A	A
DB_52	1	6	35.4	6.79442	6.32193	4.9542	6.52356	H	H	H	H	H	B	B	H	H	A	B	B	H	H	A	A	A	A	A	A	A	H	H	A	H	B	B	B	B	B	B	B	H	H	H	H	H	A	A	A	H	B
DB_53	1	6	42.4	7.92481	7.02237	6.82018	7.77479	H	H	H	H	H	H	H	H	H	H	H	H	H	A	A	A	A	A	B	A	A	A	A	A	H	A	A	A	A	A	A	H	H	H	H	H	H	H	H	A	A	B
DB_54	1	7	44.6	7.6865	6.75489	6.61471	7.33985	A	A	A	H	H	H	H	H	B	B	H	H	H	H	B	B	B	H	A	A	H	B	B	B	B	A	A	A	A	H	H	H	H	A	H	H	H	H	H	H	B	H
DB_55	1	7	39.8	7.02237	6.55459	5.16993	7.61471	B	B	H	H	H	H	H	B	B	B	H	H	H	H	A	A	A	A	B	B	B	H	H	H	H	H	H	H	H	H	H	H	H	B	B	H	H	H	H	H	B	A
DB_56	1	7	41.9	7.10852	6.24793	5.9542	7.06609	A	A	A	A	H	H	B	B	B	B	B	H	H	H	H	H	H	H	H	H	H	H	H	H	H	A	A	H	H	H	H	H	H	B	B	B	B	B	B	B	H	H
DB_57	1	7	41.9	7.49185	6.97728	5.75489	7.53138	B	B	A	A	A	A	A	H	H	H	H	H	B	B	B	B	H	H	H	H	A	H	H	H	H	H	A	A	A	H	H	B	B	H	H	H	H	H	B	B	B	H
DB_58	1	7	42.5	6.93074	6.35755	5.32193	8.14975	B	B	B	B	B	B	B	B	B	B	B	B	H	A	A	A	A	A	B	B	B	H	H	B	B	H	H	H	H	H	A	A	H	A	A	A	H	H	H	H	H	B
DB_59	1	7	33.2	7.30378	6.88264	5.32193	7.50779	B	B	B	A	A	A	A	A	A	A	B	B	B	B	B	H	H	H	A	A	A	H	H	B	H	A	H	H	H	H	H	B	B	B	B	B	B	B	B	B	B	H
DB_60	1	7	39.2	8.02237	7.78136	5.32193	7.20945	H	H	H	B	B	B	B	H	H	A	H	H	B	B	B	B	B	B	A	H	H	H	H	H	H	H	B	B	H	H	H	H	H	A	A	A	H	H	B	B	B	B
DB_61	1	7	41.3	7.97728	7.30378	6.55459	7.20945	B	B	B	B	H	H	H	H	H	H	A	A	A	A	A	A	H	H	H	H	H	B	H	H	H	H	H	A	A	A	A	H	H	B	H	H	H	H	H	A	A	B
DB_62	1	8	37	7.47573	7.18982	5	7.67243	H	H	H	H	H	A	A	A	A	A	B	B	H	H	H	H	H	H	H	H	H	H	H	A	H	H	H	H	H	A	A	A	H	H	H	H	H	B	B	B	B	B
DB_63	1	8	35.5	7.42626	7.10852	5.08746	7.71425	B	B	B	B	B	B	B	H	H	H	H	H	H	H	H	H	H	H	H	H	H	B	H	H	H	H	H	H	A	A	A	A	A	H	H	A	A	A	A	A	A	H
DB_64	1	8	40.5	6.9542	6.35755	5.39232	7.64386	B	B	B	B	B	H	H	H	H	H	B	B	H	H	H	H	H	H	H	H	H	H	A	A	A	B	B	B	B	H	H	H	H	A	A	A	A	B	B	B	H	B
DB_65	1	8	39.5	7.24793	6.90689	5	7.83289	H	H	H	H	H	A	A	H	H	H	H	H	H	H	H	H	A	A	H	H	H	H	H	H	A	H	H	A	A	A	A	H	H	H	H	B	B	B	B	B	B	H
DB_66	1	8	33	8.01123	7.61471	5.9542	7.16993	A	A	A	A	A	A	A	H	H	H	H	B	B	B	B	B	B	B	H	H	H	H	A	A	A	A	A	A	A	A	A	A	A	H	H	H	H	H	H	A	A	H
DB_67	1	8	38.6	7.14975	6.49185	5.70044	7.75489	B	B	B	B	B	B	B	B	B	B	H	B	B	B	B	B	B	B	B	H	H	A	A	A	B	H	H	A	A	A	A	A	A	B	B	B	B	H	H	A	A	B
DB_68	1	8	35.7	7.59991	6.9542	6.12928	7.62936	A	A	H	H	H	H	H	B	B	B	A	A	H	H	H	H	H	H	H	A	A	A	A	H	H	B	B	H	B	B	B	B	B	H	H	H	H	H	H	B	B	H
DB_69	1	8	31.5	8.02237	7.78136	5.32193	7.44294	H	H	H	H	H	A	A	A	A	H	H	H	B	B	B	H	A	A	B	B	H	H	H	H	H	A	A	A	A	A	A	A	B	H	H	H	B	H	H	H	H	B
DB_70	1	8	31.3	7.30378	7.08746	4.45943	7.06609	H	H	H	H	H	H	H	H	H	H	A	A	H	H	H	H	H	H	H	H	H	H	H	H	H	B	B	B	B	A	A	A	A	H	A	A	A	A	A	A	A	A
DB_71	0	9	29.6	7.40939	6.58496	6.20945	7.61471	H	H	H	H	B	H	H	H	H	H	A	A	A	A	A	A	A	A	H	H	H	H	H	H	H	B	B	B	B	B	H	H	H	H	H	H	H	H	H	H	H	H
DB_72	0	9	38.2	7.35755	6.64386	6	7.24793	A	A	A	A	A	A	A	B	B	B	A	H	H	H	A	A	A	A	H	H	A	A	A	H	H	A	A	A	A	A	A	A	A	H	H	H	A	H	H	H	H	B
DB_73	0	9	41.2	7.22882	6.70044	5.52356	7.16993	A	A	A	A	A	A	A	A	A	A	H	B	B	B	H	H	H	H	A	A	A	A	A	H	H	H	H	H	H	H	H	H	H	B	B	B	B	B	B	B	B	H
DB_75	0	9	46	7.62936	6.80735	6.42626	7.56986	B	B	B	H	H	H	A	A	A	A	H	H	H	H	H	H	A	A	B	B	H	A	A	A	B	A	A	H	B	-	B	H	H	H	H	H	H	A	A	A	A	H
DB_76	0	9	31.8	6.88264	6.12928	5.58496	6.97728	B	B	H	A	A	A	A	H	H	H	H	A	A	A	A	A	H	H	B	H	H	A	A	A	B	H	B	B	B	B	B	B	B	H	B	B	B	B	B	H	A	B
DB_77	0	9	39.9	6.93074	6.49185	5	6.85798	A	A	H	H	H	H	H	H	H	H	H	B	B	B	B	B	B	B	B	B	B	B	H	H	H	A	A	A	A	A	A	H	H	A	A	A	H	B	B	B	B	B
DB_78	0	9	33.4	7.89482	7.30378	6.32193	7.30378	B	B	B	H	H	H	H	H	H	H	H	H	H	B	B	B	B	B	B	B	B	H	H	H	B	H	H	A	H	H	H	A	H	B	B	H	H	A	A	H	H	A
DB_79	0	10	42.5	7.76818	7	6.49185	6.9542	H	H	H	H	B	B	B	B	B	B	H	H	H	H	H	H	H	H	H	H	H	H	A	H	H	H	H	H	H	A	A	A	A	A	A	A	H	H	H	H	B	B
DB_80	0	10	34.5	7.70044	6.70044	6.70044	8.29462	A	A	A	A	A	A	A	A	A	A	A	A	A	A	H	H	H	H	B	B	B	B	B	H	H	H	H	H	B	B	B	H	H	H	H	H	H	H	H	H	H	A
DB_82	0	10	37.4	7.94251	7.33985	6.39232	7.80735	H	H	H	H	H	H	H	H	H	H	H	H	H	H	H	H	H	H	A	A	B	B	B	B	A	H	H	A	A	A	A	A	H	B	B	B	B	H	A	A	A	H
DB_83	0	10	43	7.58496	6.93074	6.12928	7.08746	H	H	A	H	H	H	H	H	H	H	H	H	A	A	A	H	H	H	H	H	A	A	H	H	B	H	B	B	H	H	H	H	H	H	B	H	H	H	H	H	A	H
DB_84	0	10	31.4	6.9542	5.90689	6	6.75489	H	H	A	A	H	H	H	H	B	B	H	H	A	A	A	A	A	A	A	A	A	A	H	H	H	H	H	H	H	H	H	B	B	A	A	A	H	H	B	B	B	B
DB_85	0	10	37.2	7.04439	6.45943	5.45943	6.90689	H	H	H	H	H	H	H	B	B	H	H	H	H	H	H	H	H	H	A	A	A	H	H	H	A	A	A	H	H	H	H	H	H	A	A	A	H	H	H	H	H	B
DB_86	0	10	28.7	7.35755	6.2854	6.42626	7.26679	B	B	B	B	B	B	B	B	B	B	B	H	H	H	H	H	H	H	H	A	A	A	A	A	H	H	H	H	H	B	B	B	B	H	H	H	A	A	A	A	H	A
DB_88	0	11	29.6	6.97728	6.39232	5.39232	7.44294	H	H	H	B	B	B	H	H	H	H	H	B	B	B	H	A	A	A	H	H	H	A	A	A	H	H	H	B	B	B	B	B	H	A	H	H	H	H	H	H	H	A
DB_89	0	11	33.4	6.64386	6.12928	4.90689	7.55459	H	H	H	H	H	H	A	H	H	H	A	A	A	A	A	A	A	H	H	A	A	H	H	H	A	A	A	H	H	H	B	B	B	H	H	H	H	H	H	H	H	H
DB_90	0	11	39.5	7.62936	6.93074	6.24793	7.40939	A	A	H	H	H	H	H	H	H	B	H	H	A	A	A	A	A	A	A	A	A	A	H	B	B	H	H	H	H	H	H	H	H	B	B	A	A	A	A	A	A	H
DB_91	0	11	38	7.04439	6.42626	5.52356	7.33985	B	B	B	B	B	H	H	H	B	B	B	B	B	B	H	H	H	H	A	A	A	A	A	A	H	H	A	A	A	H	H	H	H	B	B	H	H	H	H	A	A	A
DB_92	0	11	36	7.6865	7.14975	6	6.55459	H	H	H	H	H	H	B	H	H	H	A	A	A	A	A	A	A	A	B	B	B	B	B	B	B	A	A	A	A	A	H	H	H	B	B	B	B	B	B	B	B	H
DB_93	0	11	40.7	7.6865	6.67243	6.70044	7.98868	H	H	H	H	H	H	H	H	A	H	A	A	A	H	H	H	H	H	A	A	A	A	A	A	A	A	A	A	A	A	A	A	H	H	A	A	A	A	A	A	H	H
DB_94	0	11	37.5	7.64386	6.70044	6.58496	7.97728	H	H	H	B	B	H	H	H	H	H	H	H	A	A	A	H	B	B	B	H	A	A	A	H	H	B	H	H	A	A	A	H	H	B	B	B	B	H	H	H	H	H
DB_95	0	11	36.6	6.85798	6.08746	5.58496	7.16993	H	H	H	H	H	H	H	H	B	B	B	B	H	H	A	A	A	A	B	H	H	A	A	A	H	A	A	A	H	H	H	H	H	A	H	H	H	B	B	B	B	A
DB_96	1	12	34.4	8.15987	8.02237	4.70044	7.49185	B	B	B	B	H	A	A	A	H	H	B	H	H	B	B	B	B	B	H	H	H	H	H	H	A	B	B	B	B	B	H	H	H	A	A	A	H	H	H	H	H	B
DB_97	1	12	37	7.2854	6.49185	6.04439	7.52356	A	A	A	A	H	H	B	B	B	B	A	A	H	H	B	B	B	B	B	B	B	H	H	H	H	H	H	H	H	H	H	A	H	B	H	H	H	H	H	A	A	H
DB_98	1	12	49.6	7.10852	6.39232	5.75489	8.55459	A	A	A	A	A	A	A	A	B	B	H	H	A	A	A	A	A	A	B	H	H	A	A	A	A	A	H	H	B	B	H	H	H	B	B	B	B	A	A	A	A	H
DB_99	1	12	36.3	7.97728	7.78136	5	7.83289	A	A	A	A	A	A	A	A	A	B	A	A	A	A	A	A	A	A	H	H	H	H	B	H	H	H	H	A	A	H	H	H	B	B	B	H	H	A	A	A	A	B
DB_100	1	12	29	6.97728	6.45943	5.24793	6.04439	B	B	H	H	A	H	H	H	H	A	H	H	H	H	A	A	A	A	H	H	H	H	H	B	B	B	B	H	H	H	H	H	B	A	A	A	A	A	H	H	H	A
DB_101	1	12	38.1	7.62936	7.22882	5.58496	8.45121	A	A	H	H	H	B	B	B	H	H	B	B	B	B	H	H	H	H	H	H	H	H	H	B	H	H	H	H	H	H	H	H	B	B	B	B	H	H	H	H	A	H
DB_102	1	12	39.1	7.84549	7.71425	4.32193	8.85798	H	H	H	H	H	H	H	H	H	A	A	H	H	H	H	B	H	H	B	B	H	H	H	H	B	H	H	H	B	H	H	H	H	A	H	H	H	H	B	B	B	H
DB_103	1	12	42.4	8.18982	7.6865	6.42626	7.12928	B	B	B	B	H	H	H	H	A	A	H	H	H	H	H	H	H	H	H	H	H	B	B	B	B	H	H	H	H	A	A	A	H	H	H	H	H	H	H	B	B	H
DB_104	1	12	42	6.88264	6.32193	5.24793	8.18982	A	A	A	A	A	A	A	H	B	B	A	A	H	H	H	H	H	H	A	H	H	H	A	A	H	A	A	A	H	H	H	H	B	H	H	H	A	A	H	A	A	B
DB_105	0	13	48.3	7.9542	7.10852	6.78136	6.58496	B	B	B	B	B	B	B	B	B	H	B	H	H	H	A	A	A	A	H	B	B	B	H	H	A	H	H	H	H	H	H	B	H	H	H	H	H	A	A	B	B	H
DB_106	0	13	34.9	7.82018	7.26679	6.16993	6.20945	B	B	B	B	B	H	H	H	A	A	A	H	H	H	H	H	H	H	H	H	B	B	B	H	H	A	A	H	B	B	B	B	H	B	H	H	H	H	B	B	H	H
DB_107	0	13	41.7	7.74147	6.49185	6.9542	8.61471	H	H	H	A	A	A	A	A	A	A	H	H	H	H	A	A	A	A	A	A	A	A	A	H	B	H	B	B	B	B	B	B	H	H	H	H	H	H	H	H	H	B
DB_108	0	13	39.1	7.42626	6.85798	5.80735	7.37504	H	H	A	A	A	A	A	A	B	B	B	B	B	B	B	B	B	B	H	H	H	H	H	H	H	H	H	A	A	A	A	A	A	H	H	H	H	H	B	B	B	B
DB_109	0	13	47.3	7.2854	6.67243	5.75489	7.58496	H	H	H	H	H	H	H	B	B	B	B	B	B	B	B	H	H	H	A	A	H	H	H	A	A	H	B	B	B	H	H	A	A	H	H	H	B	H	H	H	H	H
DB_110	0	13	38.3	7.89482	7.18982	6.52356	7.10852	B	B	B	B	B	B	B	B	B	B	A	H	H	H	H	B	B	B	A	A	A	A	H	H	B	A	A	A	A	A	A	A	H	A	A	A	A	A	A	H	B	B
DB_111	0	13	42.5	8.10852	7.70044	6.08746	7.50779	B	B	B	B	H	H	H	H	H	H	B	B	H	H	H	H	H	H	B	H	H	A	H	H	H	A	A	A	H	H	A	A	A	B	B	B	B	B	B	B	B	B
DB_112	0	13	52.9	7.89482	7.35755	6.20945	7.37504	A	A	A	H	H	H	H	H	H	A	H	H	H	H	H	H	H	B	H	H	H	H	H	H	H	H	H	H	A	A	A	A	A	A	A	A	A	A	A	B	B	H
DB_113	0	13	37.7	6.93074	6.24793	5.52356	7.64386	B	B	B	B	B	H	H	B	B	B	H	H	A	A	H	H	H	H	H	A	A	A	A	H	H	B	B	B	B	B	B	B	H	A	A	A	A	A	A	H	H	B
DB_115	0	14	34.4	6.67243	6	5.24793	7.40939	H	H	A	A	A	A	A	A	A	A	B	B	B	B	H	H	H	H	H	H	H	H	H	H	A	H	H	H	H	H	H	H	H	B	H	H	H	A	H	H	H	B
DB_116	0	14	43.1	7.16993	6.55459	5.64386	7.72792	A	A	A	A	A	A	A	A	A	A	H	H	H	H	H	H	B	B	B	B	B	B	B	H	H	A	A	H	H	H	H	H	H	H	H	H	H	H	H	H	B	B
DB_117	0	14	36.5	7.61471	7.12928	5.80735	8.21917	H	H	H	H	H	H	H	A	A	A	H	H	H	H	H	H	H	H	H	H	H	H	H	H	H	B	H	H	H	H	A	A	A	B	B	B	B	B	B	B	B	H
DB_118	0	14	39.3	7.71425	7.18982	6	7.64386	B	B	B	B	B	A	A	A	A	A	A	A	A	A	A	A	A	A	A	A	H	H	B	B	B	H	H	H	B	B	B	H	H	H	H	H	B	H	H	H	H	H
DB_119	0	14	34.1	7.30378	6.67243	5.80735	7.08746	A	A	A	A	A	A	A	H	H	H	A	H	B	B	H	H	H	H	H	H	H	H	B	H	H	H	H	B	B	B	B	B	B	B	B	B	B	B	B	H	H	H
DB_120	0	14	39.1	7.61471	6.85798	6.32193	7.2854	B	B	B	B	H	H	H	H	H	H	B	B	B	B	B	B	B	B	H	H	H	A	A	A	A	H	H	A	A	A	A	A	A	H	H	B	B	B	B	B	B	A
DB_122	0	14	34.1	7.52356	7.10852	5.52356	6.88264	A	A	H	H	H	B	B	B	A	A	A	A	A	A	A	A	H	H	A	A	H	H	H	H	A	A	A	A	A	A	A	A	H	H	H	A	A	A	A	A	A	H
DB_125	1	15	38.8	7.90689	7.62936	5.39232	7.70044	A	A	A	H	H	H	H	H	H	A	A	H	H	H	H	H	H	H	H	H	H	B	H	H	H	H	H	H	B	B	B	B	B	B	B	B	H	H	H	H	B	B
DB_127	1	15	28.7	8.07682	8.02237	3.32193	6.39232	B	B	B	H	H	H	H	H	A	A	H	H	H	A	A	A	A	A	H	H	H	H	H	H	H	H	H	H	B	B	B	B	B	A	A	A	A	A	A	A	A	H
DB_129	1	15	39.9	8.07682	7.76818	5.70044	7.24793	B	B	B	B	B	B	B	B	H	H	B	B	B	B	H	H	H	H	H	H	H	H	H	H	H	B	B	B	H	H	H	H	A	A	A	A	A	H	H	H	H	A
DB_130	1	15	35	6.9542	6	5.90689	7.53916	H	H	A	H	H	H	H	B	B	B	A	A	A	A	H	H	B	B	A	H	H	H	H	H	H	H	H	H	H	H	H	H	H	H	H	H	B	B	B	B	B	A
DB_131	1	15	38.1	8.21917	7.6865	6.52356	7.16993	H	H	A	A	A	A	A	A	H	B	H	A	A	H	H	H	H	H	A	H	H	H	H	A	A	H	H	H	H	H	H	H	H	A	A	A	A	A	H	B	B	A
DB_132	1	15	42.1	8.16993	8.12928	3	8.71425	A	A	H	H	H	H	H	H	B	B	B	B	B	B	B	B	B	B	A	A	A	H	H	H	B	H	H	H	H	H	H	H	H	A	A	A	A	A	A	H	H	B
DB_133	1	15	37.6	7.88264	7.47573	5.85798	8.32193	A	A	A	H	H	H	H	H	B	B	H	H	B	B	B	B	B	B	H	H	H	H	H	H	H	B	B	B	B	H	H	H	A	H	H	H	H	B	B	H	H	H
DB_134	1	16	33.4	7.71425	7.35755	5.52356	7.35755	H	H	H	H	H	H	H	H	A	A	H	B	B	B	H	H	H	H	H	H	H	H	H	H	H	H	H	A	A	A	A	A	A	A	A	A	A	A	A	A	A	A
DB_136	1	16	38.4	8.40939	8.09803	6.04439	8.5157	H	H	B	B	B	B	H	A	A	A	B	H	H	H	H	H	H	H	H	H	H	H	H	H	H	A	A	A	H	B	B	B	B	A	A	A	A	A	A	A	H	A
DB_137	1	16	38.8	6.83289	6.12928	5.45943	7.16993	B	B	B	B	B	B	B	H	H	A	B	B	B	B	B	H	H	H	H	H	H	A	A	A	B	B	B	B	B	B	B	B	B	A	A	A	A	A	A	A	H	H
DB_138	1	16	31.4	7.9542	7.76818	4.90689	7.35755	H	H	H	H	B	H	H	H	H	H	A	A	H	H	H	A	H	H	B	B	B	H	H	H	A	B	B	B	B	B	B	H	H	B	B	B	B	B	H	H	H	H
DB_139	1	16	39.9	7.67243	7.35755	5.32193	7.56986	H	H	H	A	A	H	H	H	H	H	H	A	A	H	H	H	H	H	A	H	H	H	B	B	H	B	B	B	H	H	H	A	A	B	B	B	B	B	B	H	H	A
DB_140	1	16	29.6	7.45943	6.9542	5.70044	8.12928	A	A	A	H	H	H	H	H	H	H	H	H	A	A	H	H	H	H	A	A	A	A	H	H	H	B	B	B	B	B	B	H	A	H	H	A	A	A	A	A	B	H
DB_141	1	16	38.8	7.18982	6.49185	5.80735	8.27612	H	H	H	B	B	B	B	H	H	H	H	H	H	H	H	H	H	H	B	H	H	H	A	A	A	B	B	B	H	H	H	H	H	A	B	B	B	A	A	A	B	B
DB_142	0	17	42.1	7.82018	7.24793	6.20945	8.7879	A	A	A	A	A	A	A	A	A	A	A	A	H	A	A	A	A	A	H	H	H	A	H	B	B	A	H	H	H	H	H	H	H	H	H	H	A	A	A	A	A	H
DB_143	0	17	45.6	7.02237	6.24793	5.75489	7.97728	H	H	H	H	A	H	B	B	B	H	H	H	A	A	A	A	A	A	H	H	H	H	H	H	B	H	H	A	A	A	H	H	H	H	H	H	H	H	A	A	A	B
DB_146	0	17	48.1	7.67243	6.88264	6.42626	7.44294	H	H	H	H	H	H	H	H	A	A	A	H	H	H	H	H	H	H	A	H	H	B	B	B	H	A	A	A	A	A	A	A	A	H	B	B	B	H	H	H	H	B
DB_147	0	17	48.3	7.32193	6.64386	5.90689	8.46761	H	H	H	H	B	B	B	B	B	H	H	H	H	H	A	A	A	A	H	H	H	H	B	B	A	A	B	B	B	B	B	B	H	A	A	A	A	A	A	A	H	A
DB_148	0	17	46.4	8.24793	7.04439	7.42626	7.53916	A	A	A	H	H	H	H	A	A	A	H	H	H	H	H	H	H	H	H	H	H	H	H	H	H	B	H	A	A	A	A	A	H	A	H	H	B	H	H	H	H	A
DB_150	0	17	47.1	8.04439	7.35755	6.64386	7.6865	A	A	A	A	H	B	B	H	H	H	B	H	H	A	A	A	A	A	H	A	A	A	A	A	H	B	B	H	H	H	H	H	A	A	A	H	H	H	H	B	B	A
DB_151	0	18	40.5	7.78136	6.93074	6.61471	7.80735	A	A	A	A	A	H	H	H	H	B	H	H	H	H	B	B	B	B	H	B	B	B	B	B	H	H	H	H	H	H	H	H	H	H	H	H	H	H	H	H	H	H
DB_153	0	18	42.4	7.65821	7.06609	6.08746	7.16993	H	H	H	H	H	H	H	H	H	H	H	H	H	H	H	H	H	H	H	H	H	H	H	B	B	B	B	B	B	B	B	H	A	B	B	B	B	B	B	B	B	H
DB_155	0	18	41.1	7.59991	6.90689	6.20945	7.55459	A	A	A	A	A	H	H	H	H	H	A	A	A	A	A	H	H	H	H	A	A	A	A	A	B	H	H	H	H	H	H	H	H	H	H	B	B	B	B	H	H	A
DB_159	0	18	33.5	6.9542	6.39232	5.32193	7.26679	A	A	A	H	H	H	H	H	H	H	B	B	B	B	B	H	H	H	H	H	H	H	H	B	B	H	H	H	H	H	H	H	B	H	H	H	H	B	B	B	B	B
DB_160	0	18	46.4	7.06609	6.75489	4.70044	8.6865	H	H	H	H	H	H	H	H	H	H	A	A	H	H	H	H	B	B	B	B	B	B	B	B	H	H	A	A	A	H	H	H	H	H	A	A	A	A	A	A	A	B
DB_162	1	19	32.1	7.12928	6.61471	5.39232	7.65821	A	A	A	H	H	H	H	A	A	A	H	H	B	B	B	H	H	H	H	H	H	H	A	A	A	H	H	H	H	H	H	H	H	H	H	H	H	B	H	H	A	B
DB_166	1	19	42.9	7.40939	7.06609	5.16993	7.50779	H	H	B	B	H	B	B	H	H	H	H	H	H	H	H	H	B	B	A	H	H	H	H	H	A	B	B	B	B	B	B	B	H	A	A	A	A	A	A	A	A	H
DB_167	1	19	42	7.14975	6.70044	5.24793	7.61471	H	H	B	B	B	B	B	H	H	H	A	H	H	H	H	H	A	A	H	H	H	H	H	H	A	B	B	A	A	A	A	A	H	H	H	H	H	A	A	A	B	H
DB_168	1	19	38.3	6.97728	6.45943	5.24793	7.74147	B	B	B	B	B	B	B	B	B	B	H	B	B	H	H	H	B	B	H	H	H	A	A	A	A	H	H	B	B	B	B	B	B	H	H	H	H	H	H	H	H	A
DB_170	1	20	44.7	8.36632	8.12928	5.64386	7.40939	A	A	H	B	B	B	B	H	A	A	B	B	H	H	A	A	A	A	A	A	A	A	A	A	H	A	A	A	A	A	A	H	H	B	B	B	B	B	H	H	B	B
DB_171	1	20	41.9	7.08746	6.24793	5.90689	7.84549	H	H	H	H	H	H	H	B	H	H	H	H	B	H	H	H	H	H	H	H	H	H	H	H	A	A	A	A	A	A	A	H	H	H	H	H	H	A	A	A	A	-
DB_172	1	20	44.8	7.6865	7.04439	6.20945	8.03342	H	H	H	A	A	A	H	H	H	H	B	H	H	H	H	H	H	H	H	H	H	H	B	B	H	B	B	H	H	H	H	A	A	B	H	H	H	A	A	A	H	H
DB_173	1	20	41.6	7.32193	6.85798	5.45943	8.17991	B	B	B	B	B	B	B	B	H	H	A	A	H	H	H	H	H	H	A	H	H	B	B	B	A	B	B	B	B	B	B	B	H	H	H	H	H	A	A	H	H	H
DB_175	1	20	34.1	8.03342	6.2854	7.52356	7.24793	H	H	H	H	H	H	A	A	A	A	H	A	A	A	A	H	B	B	H	B	B	B	H	A	A	H	H	B	B	H	H	H	H	H	A	A	A	H	H	H	B	H
DB_176	1	20	42.3	7.88264	7.52356	5.70044	7.47573	A	A	A	A	A	A	A	A	A	A	H	H	H	H	H	H	H	H	B	B	B	B	B	B	H	H	H	H	H	H	H	H	H	B	H	H	H	H	H	B	B	A
DB_177	1	21	32.4	7.24793	6.9542	4.80735	6.67243	H	H	H	H	H	H	H	H	H	B	H	H	H	H	A	A	A	A	A	A	H	H	H	H	H	H	H	H	H	H	A	A	H	H	H	H	H	H	H	H	H	B
DB_181	1	21	42.2	7.50779	7.32193	4.45943	8.13955	H	H	H	H	H	H	A	A	A	A	A	H	H	H	H	H	H	H	A	A	A	H	H	H	B	H	H	A	A	A	H	H	H	H	H	H	H	H	H	H	H	H
DB_182	1	21	34.3	7.24793	6.83289	5.24793	6.78136	H	H	H	H	H	H	H	H	H	H	A	A	A	H	H	H	H	H	H	H	H	H	B	H	A	H	H	H	H	H	H	H	H	H	H	H	H	A	A	A	A	H
DB_185	1	22	40.5	7.71425	7.42626	5.24793	7.45943	H	H	H	H	A	A	A	A	A	A	B	B	H	H	H	H	H	H	B	B	B	B	H	B	H	B	B	B	B	B	B	B	H	B	B	B	B	H	H	H	H	H
DB_186	1	22	44.8	7.84549	7.58496	5.24793	8.08746	H	H	H	H	B	B	B	B	H	A	A	B	B	B	B	B	B	B	B	H	H	H	H	H	H	H	H	H	A	-	A	A	H	H	H	H	B	B	B	H	A	H
DB_187	1	22	39.6	6.85798	6.24793	5.32193	6.9542	B	B	B	B	B	B	B	B	B	B	A	A	H	A	A	A	A	A	A	A	A	A	A	H	B	H	B	B	B	H	A	A	H	H	H	H	H	H	H	H	H	B
DB_188	1	22	34.2	7.55459	7.26679	5.08746	7.42626	B	B	B	B	B	B	B	H	H	H	B	B	B	B	B	H	H	H	H	H	H	H	H	H	H	H	H	H	H	H	H	B	H	A	A	A	A	A	A	B	B	H
DB_189	1	22	41.9	8.01123	7.78136	5.24793	8.11894	B	B	B	B	B	B	B	B	H	H	H	H	B	B	B	B	B	H	H	A	A	A	A	A	A	H	H	B	B	B	H	A	A	H	H	B	B	B	B	B	B	H
DB_190	1	22	41.8	7.6865	7.16993	5.9542	7.70044	A	A	A	H	H	H	H	A	A	H	A	A	H	A	H	H	H	H	H	H	H	H	H	H	A	A	A	H	H	H	H	H	A	H	H	H	H	B	B	B	B	B
DB_191	1	22	37.4	7.59991	7.18982	5.58496	7.26679	B	B	B	B	B	H	H	H	A	A	A	A	A	A	A	A	A	A	A	H	H	H	H	H	A	H	A	A	A	H	H	H	H	H	H	H	H	H	H	H	H	H
DB_192	1	22	36	7.97728	7.89482	3.80735	8.01123	B	B	B	B	B	B	H	H	H	A	H	H	H	H	H	H	H	H	A	A	H	H	B	B	H	A	A	A	A	H	H	H	B	A	A	A	B	B	B	B	B	H
DB_193	0	23	42.6	-	-	-	-	A	A	A	A	A	A	A	A	A	H	B	B	B	B	B	B	B	H	H	H	H	H	A	A	A	H	H	H	A	A	A	A	B	A	H	H	H	H	H	H	B	H
DB_195	0	23	35.6	-	-	-	-	B	B	B	B	B	B	B	B	B	H	B	H	H	H	H	H	H	H	H	H	H	H	H	H	H	B	B	B	H	H	H	H	H	A	A	A	H	B	B	B	B	A
DB_198	0	23	42.8	-	-	-	-	B	B	H	H	H	H	H	A	A	A	B	B	B	H	A	A	A	A	A	A	A	A	A	H	B	H	H	H	H	H	H	H	H	B	H	H	H	B	B	B	B	B
DB_200	0	23	38.6	-	-	-	-	A	A	A	H	H	H	H	H	H	H	B	B	H	H	H	A	A	A	A	A	H	H	B	B	H	H	B	B	B	B	B	B	H	B	B	B	B	B	H	H	H	H
DB_201	0	23	49	-	-	-	-	H	H	H	H	A	H	H	A	A	A	H	A	A	A	A	A	H	H	A	A	A	A	H	H	H	B	B	B	B	B	H	H	H	A	A	A	A	A	A	A	A	H
DB_202	0	24	27.6	7.47573	7.06609	5.45943	6.55459	A	A	A	A	H	H	H	H	H	H	H	H	H	H	H	H	H	A	H	H	H	A	A	A	H	H	H	H	A	A	A	A	A	B	B	B	B	B	B	H	H	B
DB_204	0	24	40.9	7.10852	6.55459	5.45943	7.30378	B	B	B	B	B	B	B	H	H	A	A	A	B	B	B	B	B	B	B	B	H	H	A	A	A	A	H	H	H	H	H	H	H	B	B	B	B	H	H	H	H	H
DB_207	0	24	45.3	7.50779	7.10852	5.45943	7.14975	A	A	A	H	H	H	H	H	H	H	A	A	H	A	H	H	H	H	H	H	H	H	H	H	H	H	H	H	H	H	A	A	A	B	B	B	B	B	H	A	A	H
DB_208	0	24	37.8	7.78136	7.24793	6.08746	7.06609	H	H	H	H	H	H	H	H	H	H	A	H	H	H	H	H	H	H	H	H	B	B	B	B	B	H	H	H	H	H	H	H	H	H	H	A	H	H	H	H	H	H
DB_210	0	24	41.1	8.17991	7.55459	6.67243	7.39232	B	B	B	B	B	A	A	A	A	A	A	A	A	A	A	A	A	H	H	H	H	A	A	A	A	H	H	H	H	H	H	H	H	H	H	H	H	H	H	H	H	H
DB_211	0	25	38.3	8.27146	6.20945	7.87652	8.75489	H	H	H	H	A	A	A	A	A	H	H	H	H	H	H	H	H	H	H	H	H	A	A	A	H	H	A	A	A	A	A	A	A	B	B	B	H	H	H	H	B	B
DB_212	0	25	42.5	7.53916	6.75489	6.2854	7.07682	H	H	H	H	H	H	H	A	A	A	B	B	A	A	A	A	A	H	H	H	H	H	H	B	B	H	H	H	A	H	H	B	B	A	A	A	A	A	A	A	H	H
DB_213	0	25	51.7	8.35315	8.01123	6.10852	7.41785	A	A	H	B	B	H	H	A	A	A	H	H	H	A	A	H	H	H	B	B	B	B	B	B	B	A	A	A	A	A	A	A	H	H	H	B	B	B	B	B	A	B
DB_216	0	25	45.7	7.10852	6.44294	5.67243	6.97728	-	B	B	H	H	H	H	B	H	B	A	A	H	A	H	H	H	H	-	A	H	A	A	H	H	-	B	B	B	B	B	B	A	H	A	A	-	A	A	H	H	H
DB_217	0	25	40.5	7.5157	6.83289	6.10852	7.19967	H	H	H	H	B	B	H	H	H	B	H	H	H	H	H	H	H	H	A	A	A	A	A	A	A	B	B	B	B	H	H	H	H	B	B	B	B	B	B	B	B	H
DB_220	0	25	43.3	7.65821	7.06609	6.08746	7.10852	H	H	H	H	H	H	H	A	A	A	A	A	H	A	A	A	A	A	H	H	H	A	A	A	H	A	A	A	A	H	H	H	H	H	H	H	H	H	H	A	A	A
DB_221	0	26	36.5	7.44294	6.58496	6.2854	7.75489	A	A	A	A	H	H	H	H	H	H	H	A	A	A	A	A	A	A	H	H	A	A	A	H	B	B	H	H	A	H	H	H	H	A	A	A	A	A	A	H	B	B
DB_222	0	26	27.2	6.93074	6.08746	5.75489	7	B	B	B	H	A	A	A	A	A	A	B	B	B	B	B	B	B	B	H	A	H	H	H	B	B	H	B	B	B	B	B	B	B	H	H	H	H	H	H	A	A	B
DB_223	0	26	46.5	7.25739	6.44294	6.04439	7.19967	H	H	H	A	A	A	A	A	H	H	H	H	H	H	H	H	H	H	H	H	H	H	B	B	B	H	H	H	H	H	H	H	A	H	A	A	A	A	A	A	H	H
DB_224	0	26	49.4	7.14975	6.45943	5.75489	6.97728	A	A	H	H	H	H	H	H	H	B	H	H	H	H	H	H	H	H	H	H	A	A	A	H	H	A	A	H	B	H	H	H	B	H	B	B	B	H	H	H	H	H
DB_225	0	26	46.3	7.08746	6.24793	5.90689	7.72792	H	H	H	H	H	H	H	H	H	H	H	H	H	H	A	A	A	A	H	H	H	H	H	H	H	A	A	B	B	B	B	H	B	H	H	H	A	A	A	A	H	H
DB_226	0	26	23.5	7.37504	6.93074	5.45943	6.83289	H	H	B	H	H	H	H	H	H	H	A	B	B	B	B	B	B	B	A	A	A	H	H	A	H	H	H	H	H	H	H	H	A	B	B	B	H	A	A	A	H	H
DB_228	0	26	38.3	7.47573	6.64386	6.2854	7.06609	B	B	B	B	H	H	B	B	B	B	H	A	H	H	H	B	B	B	H	B	H	H	H	B	B	A	H	H	B	B	B	H	H	A	A	A	A	H	H	B	B	A
DB_229	0	26	36.8	7.39232	6.90689	5.58496	6.90689	A	A	H	H	H	B	B	B	B	B	H	H	H	B	B	B	B	B	H	H	H	B	B	B	B	H	H	H	H	A	A	A	H	H	H	H	H	B	B	B	B	H
DB_231	1	27	49.5	7.41785	6.2854	6.53916	7.83289	H	H	H	H	H	H	H	H	H	H	H	H	A	A	H	H	H	H	H	H	H	A	A	A	A	A	A	A	A	H	H	B	B	H	H	H	A	A	A	A	H	A
DB_232	1	27	39.2	7.62936	6.83289	6.39232	6.75489	H	H	A	A	A	A	A	A	A	A	H	H	H	H	H	H	H	H	A	H	H	H	H	H	H	B	B	B	H	H	H	H	H	A	A	A	A	H	H	H	H	H
DB_233	1	27	37.2	7.80735	7.61471	4.80735	7.18982	A	A	A	A	H	H	H	H	H	H	H	H	H	H	H	H	H	H	A	A	A	A	A	A	H	B	H	H	H	H	A	H	H	H	H	H	H	H	H	H	H	B
DB_235	1	27	33.3	7.25739	6.79442	5.39232	7.67243	B	B	B	B	B	B	B	H	H	H	A	A	H	A	H	H	A	A	B	B	B	H	H	H	H	H	H	H	H	B	H	H	H	H	H	H	H	B	B	B	H	B
DB_237	1	27	36.5	6.72792	5.90689	5.52356	6.75489	H	H	H	B	B	B	B	B	B	B	A	A	A	A	A	A	A	A	A	H	H	H	H	H	B	A	A	A	A	H	H	H	H	H	H	H	H	H	H	H	H	H
DB_238	1	27	37.9	7.76818	7.53916	5	7	H	H	H	H	H	H	H	A	A	H	B	H	B	H	A	A	H	H	H	A	A	H	H	H	H	B	B	B	B	H	H	H	B	A	A	H	H	H	H	A	A	H
DB_239	1	28	33.7	7.27612	7.07682	4.32193	7.12928	H	H	H	H	H	A	A	A	A	A	B	B	B	B	H	H	H	H	H	H	H	H	B	B	B	H	H	H	H	H	B	H	H	B	B	B	B	H	A	H	H	H
DB_242	1	28	34.9	7.12928	6.44294	5.72792	7.5157	A	A	A	A	A	H	H	H	H	B	H	H	H	H	H	H	H	A	B	H	A	A	A	H	B	B	B	B	B	B	B	B	B	B	B	B	B	H	H	H	H	H
DB_243	1	28	41	7.2854	6.44294	6.10852	7.58496	B	B	B	B	B	H	H	H	H	H	A	H	H	H	H	H	H	H	H	H	B	B	B	B	B	A	A	A	H	H	H	H	B	A	A	A	A	A	H	H	H	B
DB_244	1	28	29.7	7.18982	6.67243	5.45943	7.42626	B	B	B	B	B	B	B	H	H	H	B	H	H	H	H	H	H	H	A	A	A	H	H	H	H	H	B	B	B	B	H	A	A	H	H	H	H	H	H	H	H	A
DB_246	1	28	40	7.56224	6.97728	5.97728	7.33985	H	H	H	H	H	H	A	A	A	A	B	A	A	A	A	H	H	H	H	B	B	B	B	H	A	H	A	A	A	A	A	A	H	H	H	H	A	H	H	H	A	H
DB_247	1	28	41	7.44294	6.58496	6.2854	6.83289	H	H	H	H	A	A	A	A	A	A	A	A	B	B	B	B	B	B	H	H	H	H	H	H	B	B	B	B	B	H	H	H	A	B	B	B	B	B	B	B	A	H
DB_248	0	29	52.4	7.65105	6.87036	6.39232	7.10852	B	B	H	A	A	A	A	A	A	H	B	B	B	B	B	B	H	H	B	A	A	A	A	H	H	H	A	A	A	A	A	A	H	H	A	A	H	H	H	H	H	H
DB_250	0	29	46.3	7.56986	7.06609	5.80735	7.82018	H	H	H	H	H	B	B	H	H	H	H	B	H	H	H	H	H	H	B	B	B	B	H	H	H	A	A	A	A	A	A	A	H	H	H	H	H	H	H	H	A	H
DB_251	0	29	47.9	7.94251	7.35755	6.35755	6.88264	A	A	A	A	A	A	A	A	A	A	B	B	H	H	H	A	A	A	B	B	B	B	B	B	B	A	A	A	A	A	A	H	H	H	H	H	H	H	H	H	H	H
DB_252	0	29	41.8	7.56224	6.44294	6.67243	7.67243	H	H	H	B	B	B	B	B	H	A	A	H	H	H	B	B	H	H	H	H	H	B	H	H	A	H	H	H	H	A	A	A	A	H	H	H	H	H	H	H	B	H
DB_253	0	29	43	7.06609	6.42626	5.58496	6.88264	H	H	H	H	B	B	B	B	B	H	H	H	H	H	H	H	B	B	H	H	H	B	B	B	B	H	H	H	A	A	H	H	H	B	B	B	B	H	H	H	H	H
DB_254	0	29	42.8	6.93074	6.16993	5.64386	7.40939	H	H	H	H	A	A	A	H	H	H	B	H	H	H	H	H	H	H	B	H	A	A	A	A	B	H	A	A	H	H	H	H	A	H	H	H	H	A	A	H	B	H
DB_256	0	29	43	7.45943	7	5.58496	7.35755	A	A	A	A	A	A	A	A	H	H	B	B	B	B	B	B	H	H	H	H	H	H	H	H	H	B	B	B	H	H	B	B	H	A	A	A	A	A	A	A	H	B
DB_257	0	30	40.2	7.10852	6.61471	5.32193	7.78136	H	H	H	H	H	H	H	H	H	H	A	H	H	H	H	H	A	A	B	B	H	H	H	B	H	H	A	A	A	A	A	A	A	H	H	H	H	A	A	A	A	A
DB_258	0	30	48.8	7.45943	7.04439	5.45943	7.85798	H	H	H	H	H	H	H	H	H	H	H	A	A	A	A	A	H	H	B	B	B	H	B	B	H	B	B	B	H	H	H	H	H	A	A	H	H	H	H	H	A	B
DB_259	0	30	53.1	7.6865	7.44294	5	8.07682	B	B	B	B	B	H	H	H	H	H	H	H	H	B	B	B	B	B	H	H	B	B	B	B	B	H	H	H	H	H	H	A	A	B	B	B	B	H	H	H	H	B
DB_260	0	30	56	7.9542	7.72792	5.16993	7.64386	B	B	H	H	H	H	H	H	H	H	H	H	H	A	H	H	H	H	A	A	H	H	H	H	H	H	H	A	H	B	B	H	H	A	A	A	H	H	H	H	A	A
DB_261	0	30	48.6	7.52356	7.10852	5.52356	7.61471	B	B	B	H	H	H	H	H	H	H	B	H	H	H	H	H	B	B	A	A	H	A	A	H	H	A	A	A	A	H	H	H	H	H	H	A	A	H	H	H	H	H
DB_262	0	30	44.8	7.02237	6.42626	5.45943	7.61471	B	B	B	B	H	H	H	H	H	H	A	H	H	H	B	B	B	B	A	A	A	A	A	A	A	A	A	A	A	H	H	H	H	B	B	B	B	B	H	A	A	B
DB_263	0	30	50.3	7.10852	6.42626	5.70044	8.29462	B	B	B	B	H	H	H	H	H	H	H	B	B	B	B	B	B	B	H	H	H	H	B	B	H	H	H	H	H	H	H	H	A	H	H	H	H	H	H	H	H	A
DB_265	0	30	46.1	7.33985	6.78136	5.70044	7.87036	B	B	B	B	B	H	H	H	H	B	A	A	H	H	H	H	B	B	B	B	H	H	A	A	A	B	B	H	H	H	H	H	B	B	B	B	B	H	H	H	H	H
DB_266	0	31	42.3	7.16993	6.45943	5.80735	7.70044	B	B	B	H	B	A	A	A	H	H	A	A	H	H	H	H	H	H	H	H	H	H	H	H	H	B	H	A	A	A	A	H	H	A	A	A	B	B	B	H	A	B
DB_267	0	31	31.7	7.62936	6.75489	6.49185	8.11894	H	H	H	H	H	A	A	A	A	A	B	B	B	B	B	B	B	B	H	H	H	A	A	A	B	A	H	H	B	B	B	B	H	B	B	B	H	A	A	A	A	H
DB_272	0	31	48.9	8.03342	7.62936	6	8.5157	B	B	H	H	H	H	H	H	H	H	B	B	B	H	H	H	H	H	A	H	H	B	B	B	B	H	H	H	H	B	B	B	H	B	B	B	H	A	A	A	H	A
DB_274	0	31	43.1	7.22882	6.78136	5.32193	7.35755	H	H	H	A	A	A	A	H	H	B	A	A	H	H	B	B	B	H	H	H	H	H	H	H	B	A	A	A	A	A	A	A	A	H	H	H	H	H	H	H	B	B
DB_276	1	32	35.6	7.56986	7.26679	5.16993	7.65821	A	A	A	A	A	A	A	A	A	A	H	A	A	A	H	H	H	H	H	B	B	B	B	B	B	H	H	A	A	A	A	A	H	H	H	H	H	H	A	A	H	H
DB_277	1	32	37.9	6.83289	6.12928	5.45943	7.72792	H	H	A	A	A	H	H	B	B	B	H	A	A	A	A	A	H	H	H	H	H	B	B	B	B	H	H	H	A	H	H	H	H	B	B	B	B	B	B	B	H	H
DB_281	1	32	42.1	7.71425	7.37504	5.45943	8.69349	H	H	H	B	B	H	H	H	H	H	H	H	H	H	H	B	B	H	B	B	B	B	B	B	H	H	B	B	B	B	B	H	A	H	H	H	A	A	A	A	A	H
DB_283	1	32	38.8	7.24793	6.83289	5.24793	7.9542	H	H	H	A	H	H	H	H	H	H	B	B	B	B	B	B	H	H	H	H	H	H	H	B	H	H	H	H	H	H	H	H	B	H	H	H	H	H	H	H	H	B
DB_285	0	33	33.8	7.56986	7.12928	5.64386	8.07682	H	H	H	H	H	B	B	H	H	H	A	A	A	A	H	H	H	H	H	H	H	H	B	H	H	H	H	H	H	H	H	H	H	H	H	H	H	B	H	H	H	B
DB_287	0	33	61.7	8.13955	7.78136	5.9542	7.37504	B	B	B	H	H	H	H	A	A	A	A	A	H	A	H	H	H	H	H	A	A	A	A	A	A	A	A	A	H	H	H	H	A	B	B	B	H	H	H	A	A	H
DB_288	0	33	-	7.04439	6.42626	5.52356	8.35755	A	A	H	H	H	H	H	B	B	B	H	H	H	H	H	H	H	H	H	H	B	B	B	B	B	B	H	H	B	B	B	H	H	B	B	H	B	B	H	H	A	B
DB_289	0	33	49.3	8.2384	7.47573	6.9542	8.06609	B	B	B	B	H	H	H	A	A	A	H	H	H	H	B	B	B	B	H	H	B	B	B	B	H	H	B	B	B	B	B	B	H	A	A	H	H	H	H	H	A	H
DB_290	0	33	54.3	7.89482	7.45943	5.9542	7.70044	A	A	A	B	B	B	B	B	H	H	H	H	H	H	H	A	A	A	A	A	H	H	H	H	H	A	A	A	A	A	A	A	H	H	B	H	A	A	A	A	H	H
DB_293	0	34	44.3	7.64386	7.06609	6.04439	8.09803	H	H	H	H	H	H	H	H	A	A	B	B	B	B	H	H	H	H	B	B	B	B	B	B	B	H	A	H	H	A	A	A	H	B	B	B	H	H	H	H	H	H
DB_296	0	34	42.6	7.91886	7.50779	5.90689	7.61471	B	B	B	B	H	H	H	H	H	A	A	H	H	H	B	B	H	H	B	H	H	H	A	H	H	B	B	H	H	H	A	A	H	B	B	B	B	B	H	A	A	B
DB_297	0	34	52.8	8.02237	7.72792	5.58496	7.78136	B	B	H	H	H	H	H	B	H	H	H	A	A	A	A	H	H	A	B	B	B	B	H	H	H	H	A	A	A	A	A	A	H	H	H	H	B	B	B	H	H	H
DB_298	0	34	41.2	7.39232	7.04439	5.16993	8.22882	B	B	B	B	H	H	H	H	H	H	H	H	H	H	B	B	B	B	H	H	H	H	H	A	A	B	H	H	H	H	H	A	A	B	B	B	B	B	B	B	B	B
DB_299	0	34	40.7	8.13955	7.33985	6.90689	8.37504	H	H	H	A	A	A	A	A	A	A	B	B	B	B	H	H	H	H	A	A	A	A	H	H	H	H	H	H	B	B	B	H	A	B	B	H	H	H	H	H	H	H
DB_301	0	34	45	8.20945	7.73471	6.37504	7.59991	H	H	H	H	H	H	H	H	H	A	H	H	H	A	H	H	H	H	H	H	B	B	B	B	B	H	H	A	A	A	A	A	A	B	H	A	A	A	H	H	H	A
DB_302	1	35	53.2	7.62936	7.49185	4.16993	9.09276	H	H	H	B	B	B	B	B	H	H	H	H	H	H	H	H	H	H	H	H	H	H	A	H	H	H	H	H	H	A	A	A	A	H	H	H	H	H	H	H	A	H
DB_303	1	35	46.7	7.49185	7.10852	5.39232	7.93074	H	H	H	H	H	H	A	A	H	H	A	A	A	A	H	B	B	B	H	B	B	H	H	H	B	A	A	A	A	A	A	A	A	H	H	B	B	B	B	B	B	A
DB_304	1	35	40.5	7.14975	6.80735	4.90689	7.18982	B	B	B	B	B	B	B	B	B	B	H	B	H	H	H	H	B	B	H	H	H	A	A	H	H	H	H	B	B	B	B	B	B	H	B	B	B	B	B	B	H	H
DB_305	1	35	49.5	-	-	-	-	B	B	B	H	H	H	H	H	H	H	B	B	H	H	H	H	H	H	A	A	A	A	A	A	A	H	H	H	H	H	A	A	A	H	H	H	H	H	H	H	H	H
DB_307	1	35	37.8	7.70044	7.42626	5.16993	7.49185	B	B	B	H	H	H	H	H	H	H	B	B	B	B	B	B	B	B	A	A	H	H	H	H	H	B	B	H	H	H	H	H	B	H	H	H	B	B	B	B	B	B
DB_308	1	35	42.9	8.01123	7.76818	5.32193	8.09803	H	H	H	A	H	H	H	H	H	H	H	H	H	H	H	H	H	B	A	A	A	A	A	H	H	H	H	H	A	A	A	H	H	H	B	B	B	H	H	A	A	H
DB_309	1	35	49.6	7.50779	6.80735	6.12928	9.03892	A	A	H	B	B	B	B	B	B	B	H	H	H	H	B	B	B	B	H	H	H	H	H	H	H	H	H	H	A	A	A	A	B	H	H	H	B	B	H	H	H	B
DB_311	1	36	41.2	7.52356	7.08746	5.58496	7.97728	A	A	A	A	A	A	H	H	H	H	A	H	H	H	H	H	B	B	A	H	H	H	H	H	A	A	A	H	H	H	H	H	B	A	A	A	A	A	A	A	H	A
DB_312	1	36	33.1	-	-	-	-	H	H	H	H	H	H	H	H	H	B	H	H	H	H	H	H	A	A	H	H	H	H	A	A	A	B	B	B	H	H	A	A	A	A	H	B	B	B	B	H	H	B
DB_313	1	36	40.5	7.74147	7.56986	4.58496	7.76818	A	A	H	H	H	H	H	A	A	A	H	H	A	A	H	H	H	H	B	B	B	H	H	A	A	H	H	H	H	A	H	B	B	H	H	H	H	H	H	H	B	H
DB_314	1	36	42.9	8.06609	7.33985	6.72792	8.89482	H	H	H	H	H	A	A	A	A	A	H	H	H	H	H	H	H	H	H	H	H	H	H	H	B	H	H	H	H	H	H	A	H	B	H	H	H	H	H	H	H	B
DB_315	1	36	33.3	7.12928	6.58496	5.45943	7.96578	B	B	B	B	B	H	H	A	A	A	H	B	B	B	B	B	B	B	B	H	H	H	H	H	H	B	H	H	A	H	H	H	B	B	B	B	B	B	B	H	H	H
DB_317	1	36	35.4	6.90689	6.42626	5.08746	7.16993	H	H	H	H	H	H	H	H	H	H	B	B	H	H	H	H	H	H	A	H	H	H	H	H	H	H	H	H	H	H	B	B	B	B	B	B	H	H	H	H	H	H
DB_318	1	37	44.6	7.55459	7.2854	5	8.6865	A	A	H	H	H	H	H	H	H	H	H	H	B	H	H	H	H	H	A	A	A	H	H	H	H	B	H	H	H	H	H	A	A	H	H	H	H	H	H	H	H	A
DB_319	1	37	41.3	7.18982	6.61471	5.58496	8.13955	H	H	H	H	B	B	B	B	B	B	H	H	H	H	H	H	H	H	H	H	A	A	A	H	H	H	H	H	H	H	H	H	H	H	H	H	H	A	A	A	A	B
DB_320	1	37	39.4	7.33985	6.88264	5.45943	7.59991	H	H	H	B	B	B	B	B	B	B	A	A	A	A	H	H	H	H	H	H	H	A	A	A	H	H	H	H	H	H	H	A	A	A	H	H	H	H	H	H	H	B
DB_321	1	37	42.2	7.89482	7.04439	6.72792	8.82655	B	B	B	H	H	H	H	H	H	B	H	A	A	A	H	H	H	H	B	B	B	H	H	A	H	H	H	H	H	H	B	B	B	H	H	B	B	B	B	B	B	B
DB_322	1	37	35.9	7.6865	7.49185	4.70044	8.26679	B	B	B	B	B	H	H	H	A	A	H	H	A	A	A	A	A	A	B	B	B	H	H	A	A	H	H	H	H	B	H	H	H	B	B	B	B	B	B	B	H	A
DB_323	1	37	36	7.35755	6.88264	5.52356	8.19967	H	H	A	A	A	A	A	A	A	A	H	H	H	H	B	B	B	B	B	B	B	H	A	A	A	H	H	H	H	H	H	H	H	H	H	H	H	B	B	B	B	B
DB_324	1	37	34.5	-	-	-	-	H	H	H	H	H	H	H	H	H	H	A	A	A	A	A	A	A	A	A	A	A	A	H	B	B	B	B	B	B	B	B	H	H	H	H	H	H	H	H	H	H	H
DB_325	1	37	34.4	6.9542	6.35755	5.39232	7.2854	H	H	H	H	H	H	H	H	B	B	A	A	A	A	H	H	H	H	H	H	H	H	H	B	B	A	A	H	B	B	B	B	H	B	B	B	H	H	H	A	H	B
DB_328	1	38	46.9	7.76818	7.67243	3.80735	8.56986	A	A	A	A	A	A	H	H	H	H	A	A	A	A	H	H	H	H	B	B	B	H	H	H	H	H	H	B	B	B	B	H	A	B	B	B	B	B	B	B	B	H
DB_329	1	38	41.3	8	7.60733	5.93074	7.79442	H	H	H	A	A	A	A	A	A	A	B	B	B	B	B	B	B	B	B	B	B	H	H	H	H	H	H	H	A	A	H	H	H	H	A	A	A	H	B	B	B	A
DB_330	1	38	45.7	7.44294	7	5.52356	8.24793	H	H	H	B	B	H	H	H	H	B	B	B	H	H	H	H	H	H	A	A	A	H	H	A	B	H	H	H	H	H	A	A	A	H	H	H	A	A	A	A	H	H
DB_331	1	38	45.6	7.10852	6.58496	5.39232	8.07682	H	H	H	A	A	A	A	H	H	H	H	H	H	H	H	H	A	A	H	H	H	H	H	H	A	H	H	A	A	A	H	H	A	A	A	A	H	H	H	H	H	H
DB_332	1	38	45.3	7.72792	7.64386	3.58496	8.19967	B	B	B	B	B	B	H	H	H	H	A	H	H	H	B	B	B	H	B	B	B	H	A	A	A	A	A	A	A	A	A	A	H	H	H	H	B	B	B	B	B	A
DB_333	1	38	37.6	7.14975	6.45943	5.75489	7.87036	A	A	A	H	H	H	H	B	H	H	H	H	H	H	H	H	H	H	A	A	A	A	A	A	H	A	A	A	A	A	A	A	H	H	H	A	H	H	H	B	H	H
DB_334	1	38	44	6.70044	5.75489	5.64386	7.71425	A	A	A	H	B	B	B	B	B	B	H	B	H	H	H	H	H	H	H	H	H	H	H	H	H	H	H	H	H	H	H	H	A	H	A	A	A	A	B	B	B	B
id = sample name, Bleed wt = weight at time of bleeding, Chol = log 2 transformed cholesterol, HDL = log 2 transformed HDL cholesterol, NonHDL = log 2 transformed NonHDL cholesterol. All SNP markers begin with rs-. Genotype labels are homozygous KK (A), heterozygous (H) or homozygous I/L (B).
[truncated: 95 more columns]
